# Supplementary material for: Iron-saturated bovine lactoferrin preserves microbiota diversity and healthy ageing-associated taxa in an in vitro colon model of elderly gut microbiota (Iron-saturated bovine lactoferrin impact on elderly gut microbiota)
Source: PLoS One. 2025 Sep 17;20(9):e0332631. doi: 10.1371/journal.pone.0332631 (PMC12443303; doi:10.1371/journal.pone.0332631)
Supplement: S1 Table — Taxonomic information and the genome accession number of S7 taxon. (XLSX) [file pone.0332631.s006.xlsx]

## Sheet: Table S1
	Supplementary Table S1. Taxonomic information and the genome accession number of S7 taxon
	MCC100 strain number	Species ID	Phylum	Family	Genus	Accesion number	Gram positive/negative
	MCC001	Alistipes putredinis	Bacteroidota	Rikenellaceae	Alistipes	WQRD00000000	negative
	MCC256	Barnesiella intestinihominis	Bacteroidota	Barnesiellaceae	Barnesiella	WQQJ00000000	negative
	MCC394	Coprococcus catus	Bacillota	Lachnospiraceae	Coprococcus	WQPJ00000000	positive
	MCC451	Dorea longicatena	Bacillota	Lachnospiraceae	Dorea	WQPA00000000	positive
	MCC552	Agathobacter rectalis	Bacillota	Lachnospiraceae	Agathobacter	WQOQ00000000	positive
	MCC585	Faecalibacterium prausnitzii	Bacillota	Ruminococcaceae	Faecalibacterium	WQOM00000000	negative
	MCC694	Roseburia hominis	Bacillota	Lachnospiraceae	Roseburia	WQNU00000000	negative or variable
