# Supplementary material for: Iron-saturated bovine lactoferrin preserves microbiota diversity and healthy ageing-associated taxa in an in vitro colon model of elderly gut microbiota (Iron-saturated bovine lactoferrin impact on elderly gut microbiota)
Source: PLoS One. 2025 Sep 17;20(9):e0332631. doi: 10.1371/journal.pone.0332631 (PMC12443303; doi:10.1371/journal.pone.0332631)
Supplement: S2 Table — Composition of YCFA media used to grow S7 consortium in the susceptibility assays (per L of media). (XLSX) [file pone.0332631.s007.xlsx]

## Sheet: Table S2
	Supplementary Table S2. Composition of YCFA media used to grow S7 consortium in the susceptibility assays (per L of media).
		Reagent	Amount
		Casitone	10 g
		Yeast extract	2.5 g
		NaHCO3	4 g
		Glucose	2 g
		Maltose	2 g
		Cellobiose	2 g
		Cysteine-HCl	1 g
		Mineral solution 1a	150 mL
		Mineral solution 2b	150 mL
		Haemin solutionc	10 mL
		Vitamin solution 1d	1 mL
		Vitamin solution 2e	1 mL
		Resazurin solutionf	1 mL
		Fatty acid solutiong	3 mL
		Distilled water	680 mL
		Agar (if solid media is prepared)	15 g
		NaOH 5 M (adjust pH to 7.5 ± 0.2
		a Dissolve 3 g K2HPO4 in 1000 mL distilled water.
		b Dissolve 3 g KH2PO4, 6g (NH4)2SO4, 6 g of NaCl, 0.6 g CaCl2, 0.6 g MgSO4 x 7 H2O in 1000 mL distilled water.
		c Dissolve 0.2 g haemin, 0.56 g KOH and 25 mL ethanol in 200 mL distilled water.
		d Dissolve 1 mg biotin, 1 mg cobalemin, 3 mg PABA, 15 mg pyridoxide, 5 mg folic acid in 100 mL distilled water.
		e Dissolve 5 mg thiamine, 5 mg riboflavin in 100 mL distilled water.
		f Dissolve 0.1 g resazurin in 100 mL distilled water.
		g Mix 170 mL acetic acid, 60 mL propionic acid, 10 mL n-valeric acid, 10 mL isovaleric acid, 10 mL isobutyric acid.
