# Supplementary material for: Iron-saturated bovine lactoferrin preserves microbiota diversity and healthy ageing-associated taxa in an in vitro colon model of elderly gut microbiota (Iron-saturated bovine lactoferrin impact on elderly gut microbiota)
Source: PLoS One. 2025 Sep 17;20(9):e0332631. doi: 10.1371/journal.pone.0332631 (PMC12443303; doi:10.1371/journal.pone.0332631)
Supplement: S3 Table — S7 strains specific primers used in this study. (XLSX) [file pone.0332631.s008.xlsx]

## Sheet: Table S3
	Supplementary Table S3. S7 strains specific primers used in this study
	Species	Strain	Primer name	Primer sequence (5'-3')
	Alistipes putredinis	MCC001	A.p001_q_F	CAAAGCAGTCGTCGAGCATC
			A.p001_q_R	GCATCCGATCAGGTGAACTG
	Barnesiella intestinihominis	MCC256	B.i256_q_R	AGAGACGGTGGTACGCAATC
			B.i256_q_F	GGTAATCGCCTCCATCTCGG
	Coprococcus catus	MCC394	C.c394_q_R	AGCTGACAGGAGAGAAGCTG
			C.c394_q_F	ACTGCAGGCTCACCCAATAG
	Dorea longicatena	MCC451	D.l451_q_F	CGTATCTCTGGCTACCGACG
			D.l451_q_R	TTGGCCATTGCTTTGATCGC
	Agathobacter rectalis	MCC552	E.r552_q_F	GCAGGAAGCACCACTTTCAC
			E.r552_q_R	TGCCTGACCAATCGGATTTCC
	Faecalibacterium prausnitzii	MCC585	F.p585_q_R	CGATTGCCACGTCCTGACTG
			F.p585_q_F	TACTGCTTGGCGTCCTTCTC
	Roseburia hominis	MCC694	R.h694_q_F	AATCCGCAGCCTGTCCATAC
			R.h694_q_R	GGGAGCGGACGATTATCTGG
