# Supplementary material for: Iron-saturated bovine lactoferrin preserves microbiota diversity and healthy ageing-associated taxa in an in vitro colon model of elderly gut microbiota (Iron-saturated bovine lactoferrin impact on elderly gut microbiota)
Source: PLoS One. 2025 Sep 17;20(9):e0332631. doi: 10.1371/journal.pone.0332631 (PMC12443303; doi:10.1371/journal.pone.0332631)
Supplement: S4 Table — Composition of the growth medium used in vitro colon fermentation experiments (per L of media). (XLSX) [file pone.0332631.s009.xlsx]

## Sheet: Table S4
	Supplementary Table S4. Composition of the growth medium used in in vitro colon fermentation experiments (per L of media)
	Reagent	Weight (g)
	Starch (from potato)	5
	Porcine gastric mucin (type II)	4
	Casein	3
	Peptone water	2
	Yeast extract	2
	Pectin (from citrus)	2
	Xylan	2
	Arabinogalactan	2
	NaHCO3	2
	Inulin (from Dahlia tubers)	1
	Bile salts	0.5
	L-cysteine HCl	1.5
	NaCl	0.1
	K2HPO4	0.04
	KH2PO4	0.04
	MgSO4 · 7 H2O	0.01
	CaCl2	0.01
	Haemin	0.01
	Vitamin K	0.001
	Resazurin	0.001
	Antifoam emulsion B (mL)	2.5
	Tween 80 (mL)	2
