# Supplementary material for: Iron-saturated bovine lactoferrin preserves microbiota diversity and healthy ageing-associated taxa in an in vitro colon model of elderly gut microbiota (Iron-saturated bovine lactoferrin impact on elderly gut microbiota)
Source: PLoS One. 2025 Sep 17;20(9):e0332631. doi: 10.1371/journal.pone.0332631 (PMC12443303; doi:10.1371/journal.pone.0332631)
Supplement: S5 Table — (XLSX) [file pone.0332631.s010.xlsx]

## Sheet: Table S5
Supplementary Table S5. Multivariate analysis of variance based on beta diversity at 0 h
Groups	measure	F	R2	p.value	p.adjusted	Significance
Healthy_Ctrl vs Healthy_Lactoferrin	bray	2.86499	0.169878	0.044	0.0528
Healthy_Ctrl vs Frail_Ctrl	bray	11.0631	0.44141	0.002	0.003	**
Healthy_Ctrl vs Frail_Lactoferrin	bray	12.972	0.480944	0.001	0.002	**
Healthy_Lactoferrin vs Frail_Ctrl	bray	8.62566	0.381234	0.001	0.002	**
Healthy_Lactoferrin vs Frail_Lactoferrin	bray	9.63973	0.407776	0.001	0.002	**
Frail_Ctrl vs Frail_Lactoferrin	bray	1.7343	0.110224	0.184	0.184
